# Supplementary material for: Maternal diabetes disrupts early corticogenesis through altered mitotic gene regulation: a transcriptomic analysis
Source: Front Endocrinol (Lausanne). 2025 May 13;16:1564441. doi: 10.3389/fendo.2025.1564441 (PMC12106025; doi:10.3389/fendo.2025.1564441)
Supplement: Supplementary file 1 [file Table1.xlsx]

## Sheet: Up_Diabetic_E12_ncbi-datasets
accnum_Up_E12	Gene ID	Symbol	Gene name	logFC	logCPM	FDR	PValue
NM_001005265.1	54243	Cr1l	complement C3b/C4b receptor 1 like	12.4739	2.35346	0.0151683	0.0001161
NM_001024743.1	289827	Ugp2	UDP-glucose pyrophosphorylase 2	9.16628	2.24578	0.00107181	3.6806e-06
NM_001106055.2	290447	Mycbp2	MYC binding protein 2	9.13371	4.24398	1.59458e-08	4.61816e-12
NM_001109669.1	362581	Scmh1	Scm polycomb group protein homolog 1	9.08003	3.4158	0.000138716	1.95132e-07
NM_001191819.2	301038	Ubp1	upstream binding protein 1	8.96027	3.41129	5.16724e-05	6.84119e-08
NM_001372249.1	365462	Lcor	ligand dependent nuclear receptor corepressor	8.85642	1.5916	0.0402663	0.000401497
NM_012717.2	25029	Calcrl	calcitonin receptor like receptor	8.75268	1.77759	0.00555791	3.36649e-05
NM_019140.3	25529	Ptprs	protein tyrosine phosphatase, receptor type, S	8.75019	3.64312	0.000531252	1.14295e-06
NM_053558.2	89821	Trpc1	transient receptor potential cation channel, subfamily C, member 1	8.73607	2.11816	0.00593383	3.65801e-05
XM_003751782.5	361324	Sema6a	semaphorin 6A	8.68893	3.38083	0.000922536	2.62142e-06
XM_006228382.4	24407	Grik5	glutamate ionotropic receptor kainate type subunit 5	8.53395	3.11715	0.0325454	0.000304314
XM_006231181.4	115769	Tjp2	tight junction protein 2	8.39411	3.9664	1.87607e-05	2.09573e-08
XM_006232014.3	365699	Nadk2	NAD kinase 2, mitochondrial	8.35633	2.80365	0.0101152	7.0727e-05
XM_006232058.4	294800	Rad1	RAD1 checkpoint DNA exonuclease	8.32391	2.19161	0.00107181	3.60974e-06
XM_006234747.4	311311	Meis2	Meis homeobox 2	8.22223	3.26672	0.0044821	2.39219e-05
XM_006234904.4	296117	Galk2	galactokinase 2	8.16537	2.798	0.00649304	4.0713e-05
XM_006235775.4	362288	Rtel1	regulator of telomere elongation helicase 1	8.164	4.49797	5.03534e-10	6.24991e-14
XM_006236306.4	312248	Ubn2	ubinuclein 2	8.03128	4.61088	3.45138e-05	4.28388e-08
XM_006237840.4	500400	Fam110b	family with sequence similarity 110, member B	7.92386	2.37794	0.00167444	6.38097e-06
XM_006238208.4	83515	Ptbp3	polypyrimidine tract binding protein 3	7.84253	3.76372	1.17007e-05	1.25867e-08
XM_006238963.4	500551	S100pbp	S100P binding protein	7.77448	3.54727	0.0030659	1.42069e-05
XM_006240631.3	24185	Akt1	AKT serine/threonine kinase 1	7.73435	2.42099	0.00104105	3.31654e-06
XM_006242118.4	63888	A4galt	alpha 1,4-galactosyltransferase (P blood group)	7.6833	1.95449	0.00893877	6.13917e-05
XM_006242532.4	64046	Mre11	MRE11 homolog, double strand break repair nuclease	7.63086	4.03102	0.0165729	0.00013165
XM_006242897.3	25709	Hmbs	hydroxymethylbilane synthase	7.6053	2.09395	0.00167444	6.44282e-06
XM_006243215.4	84424	Tle3	TLE family member 3, transcriptional corepressor	7.59674	2.46124	0.0453348	0.000455787
XM_006243409.4	58840	Mapk6	mitogen-activated protein kinase 6	7.55573	2.2737	0.000922536	2.6718e-06
XM_006243635.2	367153	Cep70	centrosomal protein 70	7.5188	3.14057	0.0177799	0.000144885
XM_006243772.4	301020	Smarcc1	SWI/SNF related, matrix associated, actin dependent regulator of chromatin, subfamily c, member 1	7.49769	2.24953	0.00798907	5.28859e-05
XM_006245244.4	363252	Retreg2	reticulophagy regulator family member 2	7.48848	1.78505	0.004836	2.70111e-05
XM_006245732.4	497859	Atf7ip2	activating transcription factor 7 interacting protein 2	7.48313	3.02097	0.000691015	1.57244e-06
XM_006246570.4	114592	Aurkb	aurora kinase B	7.48108	1.80761	0.00290505	1.31009e-05
XM_006247861.4	100361417	Tbcd	tubulin folding cofactor D	7.42789	2.6023	0.00129468	4.55307e-06
XM_006249418.2	353305	Tbx3	T-box transcription factor 3	7.31405	2.74456	0.000530163	1.10268e-06
XM_006249447.4	304546	Git2	GIT ArfGAP 2	7.31215	2.04276	0.00895404	6.1867e-05
XM_006249699.3	304766	Ubxn4	UBX domain protein 4	7.21568	2.10758	0.00087409	2.38684e-06
XM_006250980.3	289615	Atp8a1	ATPase phospholipid transporting 8A1	7.13931	2.47721	0.000761541	1.89227e-06
XM_006251888.3	364298	Pip4p1	phosphatidylinositol-4,5-bisphosphate 4-phosphatase 1	7.12122	2.63671	0.00107181	3.66814e-06
XM_006252302.2	306022	Fndc3a	fibronectin type III domain containing 3a	7.1034	3.17607	0.0127888	9.10088e-05
XM_006252738.3	306274	Ercc6	ERCC excision repair 6, chromatin remodeling factor	7.10265	2.29942	0.0385454	0.000381148
XM_006253352.4	306574	Slc25a15	solute carrier family 25 member 15	7.09353	1.76892	0.00350477	1.68206e-05
XM_006253651.4	498703	Fam193b	family with sequence similarity 193, member B	7.08979	2.93915	0.00487029	2.83503e-05
XM_008761722.2	296648	Mapkap1	MAPK associated protein 1	7.08745	3.16265	0.0157625	0.0001213
XM_008766207.3	24851	Tpm1	tropomyosin 1	7.05067	3.29064	0.00140895	5.18811e-06
XM_008767288.3	501157	Rpe	ribulose-5-phosphate-3-epimerase	7.04361	2.20714	0.00450926	2.43593e-05
XM_008767470.3	100362572	Mpv17l	MPV17 mitochondrial inner membrane protein like	6.97717	1.76989	0.0100166	6.9623e-05
XM_008771488.3	291000	Faf2	Fas associated factor family member 2	6.9389	2.83564	0.000528845	1.07213e-06
XM_008771863.3	29428	Celf2	CUGBP, Elav-like family member 2	6.92939	4.30081	0.000736499	1.79782e-06
XM_017588952.2	293148	C2cd3	C2 domain containing 3 centriole elongation regulator	6.90824	4.28792	8.80694e-08	3.64375e-11
XM_017589655.2	64053	Dlg2	discs large MAGUK scaffold protein 2	6.86367	2.08155	0.011279	7.93311e-05
XM_017591535.2	29479	Odf2	outer dense fiber of sperm tails 2	6.84149	3.97145	0.00196894	8.14622e-06
XM_017591625.2	296532	Spopl	speckle type BTB/POZ protein like	6.80898	2.61112	0.0266074	0.00023448
XM_017592642.2	312607	Pdzrn3	PDZ domain containing RING finger 3	6.79786	2.17383	0.00422202	2.17384e-05
XM_017593665.2	85237	Ptp4a2	protein tyrosine phosphatase 4A2	6.78822	2.51324	0.000919398	2.5486e-06
XM_017593800.2	500532	Rnf220	ring finger protein 220	6.74169	3.47554	0.000321147	5.58055e-07
XM_017601026.2	60660	Ppp2r2b	protein phosphatase 2, regulatory subunit B, beta	6.72035	2.01536	0.00221992	9.36831e-06
XM_039078819.1	300033	Eef1d	eukaryotic translation elongation factor 1 delta	6.71645	2.50754	0.00668625	4.31549e-05
XM_039079092.1	314787	Cep290	centrosomal protein 290	6.6903	3.19439	0.00253584	1.09114e-05
XM_039080044.1	314598	Wiz	WIZ zinc finger	6.68278	3.76275	0.00511284	3.02497e-05
XM_039081095.1	300754	Bbs4	Bardet-Biedl syndrome 4	6.67542	2.54212	0.0046249	2.54494e-05
XM_039081130.1	300803	Lactb	lactamase, beta	6.67094	2.21341	0.0249005	0.000217377
XM_039082263.1	100361503	Zfp717	zinc finger protein 717	6.63573	2.84657	0.00535397	3.21194e-05
XM_039083648.1	361688	Kmt5b	lysine methyltransferase 5B	6.61478	3.81522	0.00183555	7.34532e-06
XM_039083711.1	316575	Trip12	thyroid hormone receptor interactor 12	6.56162	5.15346	2.19311e-05	2.54063e-08
XM_039083732.1	316599	Usp40	ubiquitin specific peptidase 40	6.50604	3.16387	0.00150734	5.61277e-06
XM_039088527.1	360742	Dgcr2	DiGeorge syndrome critical region gene 2	6.50403	4.40048	3.50073e-06	2.46224e-09
XM_039088787.1	120093083	LOC120093083	carbonyl reductase [NADPH] 1-like	6.47127	1.71055	0.0290764	0.000262253
XM_039090561.1	289323	Nvl	nuclear VCP-like	6.3625	1.86642	0.0202108	0.000169748
XM_039091306.1	360842	Plekha6	pleckstrin homology domain containing A6	6.32908	1.7293	0.0314128	0.000288525
XM_039092233.1	360990	Usp34	ubiquitin specific peptidase 34	6.32365	3.26143	0.00106576	3.48345e-06
XM_039092340.1	54292	Rgs12	regulator of G-protein signaling 12	6.323	2.53912	0.00485732	2.75322e-05
XM_039092790.1	498386	Cc2d2a	coiled-coil and C2 domain containing 2A	6.2751	1.83359	0.0163989	0.00012959
XM_039094569.1	306570	Ank1	ankyrin 1	6.27462	3.2687	0.000576091	1.26325e-06
XM_039095126.1	306254	Pbrm1	polybromo 1	6.2701	2.83914	0.0133619	9.68553e-05
XM_039095668.1	306817	Dek	DEK proto-oncogene	6.24803	4.6619	4.12831e-06	3.07445e-09
XM_039096224.1	291356	Etl4	enhancer trap locus 4	6.15615	3.21409	0.00487029	2.84117e-05
XM_039098637.1	309586	Trim26	tripartite motif-containing 26	6.14354	3.01936	0.000528845	1.0556e-06
XM_039098876.1	361846	Vps26a	VPS26 retromer complex component A	6.12841	2.83378	0.0215485	0.000182765
XM_039099167.1	100364027	Hkdc1	hexokinase domain containing 1	6.1095	2.37947	0.00397592	2.00688e-05
XM_039100039.1	66013	Arhgef9	Cdc42 guanine nucleotide exchange factor 9	6.09043	2.24525	0.00393782	1.93877e-05
XM_039100560.1	363453	Ppp1r3f	protein phosphatase 1 regulatory subunit 3F	6.03499	1.75008	0.030936	0.000282865
XM_039100593.1	100359484	Zfp628	zinc finger protein 628	5.93708	3.16843	0.000309807	5.12714e-07
XM_039101455.1	361773	Ccdc186	coiled-coil domain containing 186	5.91	2.86107	0.0146429	0.000110261
XM_039102384.1	310685	Polr3c	RNA polymerase III subunit C	5.9013	2.76648	0.00183555	7.36651e-06
XM_039102900.1	499653	Gon4l	gon-4 like	5.789	4.30334	5.76253e-08	2.14575e-11
XM_039104315.1	25031	Plcb4	phospholipase C, beta 4	5.76982	2.50407	0.00450926	2.44399e-05
XM_039104519.1	295928	Slc39a13	solute carrier family 39 member 13	5.76629	2.28002	0.00729112	4.76623e-05
XM_039104955.1	311352	Adal	adenosine deaminase-like	5.6972	2.21098	0.00359762	1.75639e-05
XM_039105321.1	317627	Baz2b	bromodomain adjacent to zinc finger domain, 2B	5.67227	3.97181	3.23379e-05	3.88001e-08
XM_039105305.1	317627	Baz2b	bromodomain adjacent to zinc finger domain, 2B	5.63554	2.84645	0.0158121	0.00012299
XM_039106202.1	499783	Garnl3	GTPase activating Rap/RanGAP domain-like 3	5.6242	1.6251	0.0138921	0.000102308
XM_039107008.1	24383	Gapdh	glyceraldehyde-3-phosphate dehydrogenase	5.61351	2.55848	0.0133619	9.72981e-05
XM_039108717.1	680576	Tet3	tet methylcytosine dioxygenase 3	5.61058	4.69269	1.1965e-11	9.90072e-16
XM_039109320.1	25592	Agrn	agrin	5.58075	3.90505	0.035555	0.000340505
XM_039109598.1	298439	Ipp	intracisternal A particle-promoted polypeptide	5.54342	2.519	0.00822331	5.47767e-05
XM_039111332.1	298594	Rcc2	regulator of chromosome condensation 2	5.52269	7.93274	0.00101694	3.09966e-06
XM_039112453.1	362685	Gpatch11	G patch domain containing 11	5.51454	3.22856	0.00101694	3.15558e-06
XM_039112506.1	308667	Nipa2	NIPA magnesium transporter 2	5.50661	2.59488	0.00397531	1.99012e-05
XM_039113219.1	308845	Thap12	THAP domain containing 12	5.43092	4.06981	0.004836	2.68766e-05
XM_039113349.1	308870	Numa1	nuclear mitotic apparatus protein 1	5.36693	3.90729	0.00175766	6.90846e-06
XR_005487789.1	300948	Rnf7	ring finger protein 7	5.33721	1.66087	0.0148917	0.00011275
XR_005489723.1	287367	Cops3	COP9 signalosome subunit 3	5.31862	2.87615	0.0004756	9.24833e-07
XR_005490992.1	287953	Trmt2a	tRNA methyltransferase 2 homolog A	5.3088	2.69015	0.035555	0.000339976
XR_005492003.1	654495	Zdhhc16	zinc finger DHHC-type palmitoyltransferase 16	5.09415	2.65406	0.000946389	2.8192e-06
XR_005493752.1	361030	Tmem260	transmembrane protein 260	5.05661	1.70581	0.0323057	0.000300736
XR_005496651.1	307652	Psme3ip1	proteasome activator subunit 3 interacting protein 1	5.02578	1.88018	0.016835	0.000134429
XR_005498572.1	108349241	LOC108349241	uncharacterized LOC108349241	4.96265	2.21032	0.0203877	0.000172077
XR_005500238.1	24423	Gstm1	glutathione S-transferase mu 1	4.79899	2.12677	0.0460904	0.000467197
XR_005500291.1	310615	Crtc2	CREB regulated transcription coactivator 2	4.69948	3.33624	0.000374158	6.81131e-07
XR_005501079.1	361980	Khdc4	KH domain containing 4, pre-mRNA splicing factor	4.31466	4.10035	2.15651e-06	1.24912e-09
XR_005505535.1	308663	Tubgcp5	tubulin, gamma complex associated protein 5	4.11844	1.86843	0.00649304	4.08333e-05
