# Supplementary material for: Maternal diabetes disrupts early corticogenesis through altered mitotic gene regulation: a transcriptomic analysis
Source: Front Endocrinol (Lausanne). 2025 May 13;16:1564441. doi: 10.3389/fendo.2025.1564441 (PMC12106025; doi:10.3389/fendo.2025.1564441)
Supplement: Supplementary file 2 [file Table2.xlsx]

## Sheet: Down_Diabetic_E12_ncbi-datasets
accnum_Down_E12	Gene ID	Symbol	Gene name	logFC	logCPM	FDR	PValue
NM_001013220.2	362956	Triobp	TRIO and F-actin binding protein	-9.878	2.07255	0.0133619	9.66545e-05
NM_001025113.1	294392	Kpna5	karyopherin subunit alpha 5	-9.79165	1.73845	0.0369726	0.000359477
NM_001105764.1	287094	Zfp213	zinc finger protein 213	-9.40176	2.62577	0.0239202	0.00020684
NM_001106570.1	296653	Phf19	PHD finger protein 19	-9.09087	1.86274	0.00287182	1.27146e-05
NM_001106877.1	301121	Rfx2	regulatory factor X2	-8.90507	2.55213	0.00746586	4.91134e-05
NM_001107051.1	303547	Ezh1	enhancer of zeste 1 polycomb repressive complex 2 subunit	-8.7689	2.08836	0.00337931	1.59388e-05
NM_001107109.1	304074	Morc3	MORC family CW-type zinc finger 3	-8.73093	2.43149	0.00555791	3.38028e-05
NM_001108098.1	314855	Cpm	carboxypeptidase M	-8.68901	1.67866	0.0159624	0.00012482
NM_001108985.1	366698	Adck1	aarF domain containing kinase 1	-8.5303	2.13169	0.0299413	0.000271293
NM_001134885.1	316599	Usp40	ubiquitin specific peptidase 40	-8.50923	3.93052	3.50073e-06	2.4435e-09
NM_001135755.1	314787	Cep290	centrosomal protein 290	-8.45886	3.78203	1.17007e-05	1.23083e-08
NM_001305429.1	171529	Kif2c	kinesin family member 2C	-8.39781	2.84939	0.00650272	4.11632e-05
NM_001313815.1	302396	Nexmif	neurite extension and migration factor	-8.3479	1.66858	0.0194754	0.000161959
NM_001372354.1	361324	Sema6a	semaphorin 6A	-8.2651	3.12221	0.00843177	5.65141e-05
NM_013157.4	25698	Ass1	argininosuccinate synthase 1	-8.25258	1.8686	0.0369726	0.000358848
NM_017107.2	26295	Ogt	O-linked N-acetylglucosamine (GlcNAc) transferase	-8.202	4.42914	6.69907e-05	9.14644e-08
NM_017317.2	50645	Rab27a	RAB27A, member RAS oncogene family	-8.2015	1.73339	0.00487029	2.81781e-05
NM_024130.2	29167	Dctn1	dynactin subunit 1	-8.1991	2.35967	0.00422202	2.18735e-05
NM_024355.1	29134	Axin2	axin 2	-8.19243	2.53394	0.0140368	0.000103955
NM_033098.2	25217	Tapbp	TAP binding protein	-8.13153	1.9288	0.0150649	0.000114685
NM_153318.1	266689	Cyp4f6	cytochrome P450, family 4, subfamily f, polypeptide 6	-8.12887	2.18561	0.00347402	1.65293e-05
XM_006227768.4	252881	Exoc3	exocyst complex component 3	-8.12269	2.24452	0.00533771	3.1801e-05
XM_006228482.2	678741	Zc3h4	zinc finger CCCH-type containing 4	-8.00404	4.85037	0.00072122	1.70085e-06
XM_006228747.4	103690163	Zfp420	zinc finger protein 420	-7.99204	2.36173	0.0146429	0.000110238
XM_006229304.4	308669	Herc2	HECT and RLD domain containing E3 ubiquitin protein ligase 2	-7.98756	4.77568	7.44968e-06	6.78084e-09
XM_006230132.4	365361	Lyrm1	LYR motif containing 1	-7.96301	1.7354	0.0345609	0.00032602
XM_006230278.4	308999	Fbxl19	F-box and leucine-rich repeat protein 19	-7.95609	2.93364	0.0336347	0.000315891
XM_006230310.4	361655	Tial1	Tia1 cytotoxic granule-associated RNA binding protein-like 1	-7.93488	3.8554	0.0010184	3.20226e-06
XM_006230490.4	499280	Mapk1ip1	mitogen-activated protein kinase 1 interacting protein 1	-7.90994	2.73822	0.00197131	8.23759e-06
XM_006231128.4	25565	Tle4	TLE family member 4, transcriptional corepressor	-7.88451	4.0785	4.15748e-06	3.4402e-09
XM_006231214.4	309429	Kank1	KN motif and ankyrin repeat domains 1	-7.88282	3.42762	0.0374532	0.000368799
XM_006231377.4	294053	Ccnj	cyclin J	-7.84094	3.47563	0.000203174	3.22265e-07
XM_006231481.3	309361	Chuk	component of inhibitor of nuclear factor kappa B kinase complex	-7.75908	3.17385	0.00843473	5.6883e-05
XM_006233238.4	310820	Ptbp2	polypyrimidine tract binding protein 2	-7.74199	3.19428	0.00487029	2.81883e-05
XM_006233674.4	296580	Camsap1	calmodulin regulated spectrin-associated protein 1	-7.6886	3.97584	0.000203174	3.27835e-07
XM_006234250.4	83514	Tsc22d3	TSC22 domain family, member 3	-7.68279	1.64022	0.0162884	0.000128043
XM_006235331.4	362251	Rbm39	RNA binding motif protein 39	-7.63093	4.45102	2.91826e-06	1.81109e-09
XM_006237246.4	312680	Hdhd5	haloacid dehalogenase like hydrolase domain containing 5	-7.59694	2.04662	0.0198851	0.000166189
XM_006238072.4	313811	Dnajb5	DnaJ heat shock protein family (Hsp40) member B5	-7.49288	3.33725	0.000203174	3.25559e-07
XM_006238113.4	313170	Kif24	kinesin family member 24	-7.46781	4.03212	3.77855e-07	1.71965e-10
XM_006238959.3	500551	S100pbp	S100P binding protein	-7.45819	3.14402	0.0030659	1.41053e-05
XM_006238997.3	116680	Ptpru	protein tyrosine phosphatase, receptor type, U	-7.43196	4.09788	0.000321147	5.57714e-07
XM_006239636.4	362685	Gpatch11	G patch domain containing 11	-7.42754	3.10635	0.000330351	5.87715e-07
XM_006240869.4	299608	Tmem259	transmembrane protein 259	-7.4135	2.16753	0.00107181	3.67858e-06
XM_006242591.4	117519	Keap1	Kelch-like ECH-associated protein 1	-7.35534	3.82936	0.0371839	0.000364609
XM_006245728.4	497859	Atf7ip2	activating transcription factor 7 interacting protein 2	-7.32931	2.55248	0.00105537	3.40584e-06
XM_006245978.3	303010	Cpeb4	cytoplasmic polyadenylation element binding protein 4	-7.32169	1.74497	0.00882752	5.98971e-05
XM_006246383.4	303164	Zfp692	zinc finger protein 692	-7.31837	2.48614	0.00196894	8.07353e-06
XM_006246565.4	113886	Kif1c	kinesin family member 1C	-7.29224	4.24499	4.38355e-08	1.45091e-11
XM_006248072.4	360703	Vps26c	VPS26 endosomal protein sorting factor C	-7.28775	2.08351	0.0223005	0.000190989
XM_006249898.4	685707	Nav1	neuron navigator 1	-7.23618	3.57744	4.40247e-05	5.64652e-08
XM_006252576.4	290541	Arhgef3	Rho guanine nucleotide exchange factor 3	-7.21252	1.69814	0.0158121	0.000122658
XM_006254608.3	307527	Sap130	Sin3A associated protein 130	-7.20836	1.78499	0.0286247	0.000255811
XM_006255292.4	364981	Scoc	short coiled-coil protein	-7.16422	2.38159	0.00436722	2.3128e-05
XM_006256081.3	81650	Csnk2b	casein kinase 2 beta	-7.13153	1.65299	0.0371839	0.000363936
XM_006256294.4	294339	Mcm3ap	minichromosome maintenance complex component 3 associated protein	-7.10461	4.65829	1.4052e-08	3.48829e-12
XM_006256389.4	499443	Lims1	LIM zinc finger domain containing 1	-7.099	2.38376	0.00599426	3.72006e-05
XM_008758955.2	361522	Hnrnpul1	heterogeneous nuclear ribonucleoprotein U-like 1	-7.07552	3.72665	0.00132596	4.72267e-06
XM_008761155.3	310638	Ash1l	ASH1 like histone lysine methyltransferase	-7.01074	3.79748	5.07165e-06	4.40648e-09
XM_008761344.3	100364568	Rprd2	regulation of nuclear pre-mRNA domain containing 2	-7.00518	2.10572	0.00422202	2.20097e-05
XM_008762210.3	311361	Wdr76	WD repeat domain 76	-6.96686	2.95745	0.00433896	2.27988e-05
XM_008767809.3	29495	Dlg4	discs large MAGUK scaffold protein 4	-6.91753	1.77542	0.0216686	0.00018468
XM_008768780.3	103689978	Senp5	SUMO specific peptidase 5	-6.87577	5.37596	7.48391e-09	1.54818e-12
XM_008770497.3	171140	Camk2g	calcium/calmodulin-dependent protein kinase II gamma	-6.85038	3.34229	0.000186967	2.78478e-07
XM_008773118.3	317420	Wnk3	WNK lysine deficient protein kinase 3	-6.8246	2.82596	0.000806804	2.10296e-06
XM_017589101.2	308291	Phactr2	phosphatase and actin regulator 2	-6.82287	3.29237	0.000433002	8.24082e-07
XM_017589128.2	308537	Uri1	URI1, prefoldin-like chaperone	-6.82184	3.38904	0.0177799	0.000144917
XM_017591627.2	296532	Spopl	speckle type BTB/POZ protein like	-6.78097	2.29486	0.016996	0.000136418
XM_017591908.2	362186	Kif18a	kinesin family member 18A	-6.7312	3.7888	0.000922536	2.66455e-06
XM_017593140.2	171501	Rnf38	ring finger protein 38	-6.73045	2.77349	0.00193093	7.82915e-06
XM_017593255.2	298104	Tmem268	transmembrane protein 268	-6.72293	2.25873	0.00397531	1.98204e-05
XM_017594510.2	299295	Setd3	SET domain containing 3, actin histidine methyltransferase	-6.7075	3.05727	0.000865815	2.32842e-06
XM_017594866.2	315121	Cdc42ep1	CDC42 effector protein 1	-6.64439	3.80344	0.00668625	4.29699e-05
XM_017595669.2	315804	Rfx7	regulatory factor X, 7	-6.63985	3.53527	0.0282419	0.000251221
XM_017598629.2	102556092	LOC102556092	uncharacterized LOC102556092	-6.62185	5.29255	2.15421e-14	8.91274e-19
XM_017599793.2	60434	Bcl2l2	Bcl2-like 2	-6.60739	2.07077	0.00287182	1.28323e-05
XM_017600708.2	681740	Jarid2	jumonji and AT-rich interaction domain containing 2	-6.57276	4.91767	6.81131e-09	1.12723e-12
XM_039078601.1	29598	Atp2b1	ATPase plasma membrane Ca2+ transporting 1	-6.5695	3.51408	0.00169265	6.58293e-06
XM_039079194.1	314964	Phf20l1	PHD finger protein 20-like 1	-6.54899	3.79794	4.1369e-06	3.25201e-09
XM_039080738.1	170837	Snrk	SNF related kinase	-6.52813	3.73472	0.00101694	3.13916e-06
XM_039081599.1	316005	Arih2	ariadne RBR E3 ubiquitin protein ligase 2	-6.50578	4.2085	1.17007e-05	1.19485e-08
XM_039082056.1	361554	Lsm14a	LSM14A mRNA processing body assembly factor	-6.47941	3.2656	0.000400877	7.46357e-07
XM_039082549.1	315864	Dop1a	DOP1 leucine zipper like protein A	-6.47697	2.05935	0.0179603	0.00014746
XM_039083358.1	301515	Rnf25	ring finger protein 25	-6.47311	2.6952	0.0315155	0.000290772
XM_039085574.1	287612	Mks1	MKS transition zone complex subunit 1	-6.38856	3.02629	0.000662941	1.48113e-06
XM_039085620.1	287721	Vat1	vesicle amine transport 1	-6.33932	1.87566	0.00359762	1.7425e-05
XM_039086912.1	79125	Anxa6	annexin A6	-6.31961	2.89918	0.0223459	0.000192302
XM_039087493.1	688280	Tmc6	transmembrane channel like 6	-6.3098	2.84496	0.00496515	2.91705e-05
XM_039088478.1	360709	Tfg	trafficking from ER to golgi regulator	-6.23731	2.46851	0.000811377	2.14845e-06
XM_039088512.1	50686	Gsk3a	glycogen synthase kinase 3 alpha	-6.21036	2.9391	0.025903	0.0002272
XM_039089431.1	64053	Dlg2	discs large MAGUK scaffold protein 2	-6.19032	2.00094	0.00452775	2.47275e-05
XM_039089463.1	304486	Tctn1	tectonic family member 1	-6.15973	2.87161	0.000806804	2.09377e-06
XM_039089789.1	690516	Smurf1	SMAD specific E3 ubiquitin protein ligase 1	-6.15717	3.6091	0.00072122	1.6978e-06
XM_039090154.1	288663	Atxn2	ataxin 2	-6.13286	1.69309	0.0352491	0.000333969
XM_039090579.1	289342	Rps6kc1	ribosomal protein S6 kinase C1	-6.12289	2.69892	0.000736499	1.76896e-06
XM_039090610.1	289400	Camsap2	calmodulin regulated spectrin-associated protein family, member 2	-6.1192	4.44666	1.17007e-05	1.13375e-08
XM_039090914.1	360874	Tada1	transcriptional adaptor 1	-6.09766	1.9081	0.0187526	0.000155173
XM_039091185.1	171457	Cep170	centrosomal protein 170	-6.0906	3.60463	0.032292	0.000299272
XM_039091752.1	289783	Zmiz2	zinc finger, MIZ-type containing 2	-6.07364	3.80044	0.000142679	2.0661e-07
XM_039091975.1	305449	Mfsd10	major facilitator superfamily domain containing 10	-6.07228	1.99692	0.0486857	0.000499548
XM_039092660.1	498333	Bmp2k	BMP-2 inducible kinase	-6.06289	3.40295	0.0486115	0.000496775
XM_039092993.1	24706	Rarb	retinoic acid receptor, beta	-6.05514	2.35696	0.00668625	4.2872e-05
XM_039093712.1	688634	Kat6b	lysine acetyltransferase 6B	-6.03559	3.03577	0.00485732	2.73922e-05
XM_039095116.1	306254	Pbrm1	polybromo 1	-6.03472	3.79549	0.0473817	0.000482246
XM_039095945.1	361285	Mllt10	MLLT10, histone lysine methyltransferase DOT1L cofactor	-5.98774	2.54533	0.035555	0.000341281
XM_039096041.1	60668	Amph	amphiphysin	-5.97001	2.48265	0.0137847	0.000100947
XM_039097722.1	307745	Tent4b	terminal nucleotidyltransferase 4B	-5.96269	2.06422	0.00328809	1.53725e-05
XM_039098001.1	690810	Adat1	adenosine deaminase, tRNA-specific 1	-5.93852	2.62376	0.0369726	0.000357724
XM_039098587.1	294385	Supv3l1	Suv3 like RNA helicase	-5.8545	2.59078	0.0177799	0.000144572
XM_039099120.1	81681	Lss	lanosterol synthase	-5.82625	3.5842	0.0290764	0.000261051
XM_039099683.1	309262	Nsdhl	NAD(P) dependent steroid dehydrogenase-like	-5.78535	3.00479	0.00422202	2.19992e-05
XM_039099803.1	317418	Tsr2	TSR2, ribosome maturation factor	-5.77835	2.41336	0.00250943	1.06939e-05
XM_039100019.1	63879	Xiap	X-linked inhibitor of apoptosis	-5.76443	3.50416	0.030936	0.000282499
XM_039100040.1	66013	Arhgef9	Cdc42 guanine nucleotide exchange factor 9	-5.75536	3.00068	0.000530163	1.11867e-06
XM_039101591.1	117180	Csde1	cold shock domain containing E1	-5.64613	2.1038	0.00122554	4.25923e-06
XM_039101681.1	192647	Mfn1	mitofusin 1	-5.63435	3.84398	0.00138789	5.05314e-06
XM_039102115.1	295543	Pigk	phosphatidylinositol glycan anchor biosynthesis, class K	-5.61423	1.64031	0.0146429	0.000110092
XM_039102907.1	290947	Mtrr	5-methyltetrahydrofolate-homocysteine methyltransferase reductase	-5.61409	2.6659	0.00575715	3.52527e-05
XM_039103245.1	83497	Ocln	occludin	-5.5675	2.1532	0.0125379	8.87043e-05
XM_039104520.1	295930	Cstpp1	centriolar satellite-associated tubulin polyglutamylase complex regulator 1	-5.54876	2.62305	0.0402663	0.000400887
XM_039105316.1	317627	Baz2b	bromodomain adjacent to zinc finger domain, 2B	-5.48997	4.28395	5.42627e-07	2.69405e-10
XM_039106208.1	293155	Anapc15	anaphase promoting complex subunit 15	-5.48082	3.11866	0.0459672	0.000464046
XM_039107612.1	312510	Tia1	TIA1 cytotoxic granule-associated RNA binding protein	-5.45407	2.42911	0.000761541	1.92197e-06
XM_039108663.1	681217	Zfp862	zinc finger protein 862	-5.43957	1.981	0.00676077	4.39156e-05
XM_039109020.1	312257	Dennd2a	DENN domain containing 2A	-5.41294	2.45749	0.00264895	1.16173e-05
XM_039109639.1	298549	Mtfr1l	mitochondrial fission regulator 1-like	-5.39047	3.2627	0.00162627	6.12289e-06
XM_039110049.1	313620	Srrm1	serine and arginine repetitive matrix 1	-5.38698	2.76906	0.00256626	1.11484e-05
XM_039110086.1	313672	Kazn	kazrin, periplakin interacting protein	-5.08236	1.7745	0.0131512	9.41314e-05
XM_039110426.1	362648	Arhgef19	Rho guanine nucleotide exchange factor 19	-4.86489	1.82559	0.024128	0.000209635
XM_039110884.1	85254	Slc44a1	solute carrier family 44 member 1	-4.81557	1.88124	0.0272431	0.000241209
XM_039111334.1	120103024	LOC120103024	ciliogenesis and planar polarity effector 2-like	-4.79965	2.6458	0.00132596	4.77281e-06
XM_039111828.1	308568	Fv1	Friend virus susceptibility 1	-4.69371	3.15235	0.000923564	2.71299e-06
XM_039112999.1	83830	Gtf2a1	general transcription factor 2A subunit 1	-4.63234	2.12961	0.00893877	6.1242e-05
XM_039113139.1	500633	Greb1	growth regulating estrogen receptor binding 1	-4.42091	4.31937	1.31861e-06	7.09221e-10
XR_005496030.1	307362	Zfp532	zinc finger protein 532	-4.28711	2.04569	0.0418959	0.000419479
XR_005501922.1	353304	Pigu	phosphatidylinositol glycan anchor biosynthesis, class U	-2.6845	2.23765	0.00292266	1.33013e-05
