# Supplementary material for: Maternal diabetes disrupts early corticogenesis through altered mitotic gene regulation: a transcriptomic analysis
Source: Front Endocrinol (Lausanne). 2025 May 13;16:1564441. doi: 10.3389/fendo.2025.1564441 (PMC12106025; doi:10.3389/fendo.2025.1564441)
Supplement: Supplementary file 3 [file Table3.xlsx]

## Sheet: E12_Upregulated_GO_BiologicalPr
Enrichment FDR (esta es la p)	nGenes	Pathway Genes	Fold Enrichment	Pathway	c	Genes
0.0213854	38	4380	86.4078	Multicellular organism development	http://amigo.geneontology.org/amigo/term/GO:0007275	Numa1 Sema6a Meis2 Aurkb Ugp2 Cr1l Etl4 Tbx3 Mapk6 Ubp1 Mycbp2 Tet3 Rnf7 Fndc3a Tjp2 Kmt5b Trip12 C2cd3 Tpm1 Ank1 LOC108351137 Ppp2r2b Rnf220 Agrn Gon4l Smarcc1 Bbs4 Pbrm1 Akt1 Ercc6 Scmh1 Tbcd Zdhhc16 Ptprs Cops3 Calcrl Cep290 Cc2d2a
0.0213854	11	530	72.0065	Microtubule cytoskeleton organization	http://amigo.geneontology.org/amigo/term/GO:0000226	Numa1 Aurkb Tubgcp5 Odf2 C2cd3 LOC108351137 Cep70 Bbs4 Tbcd Cep290 Cc2d2a
0.0213854	7	173	72.0065	Positive regulation of DNA metabolic process	http://amigo.geneontology.org/amigo/term/GO:0051054	Nvl Aurkb Mre11 Kmt5b Rtel1 Akt1 Ercc6
0.0213854	3	13	49.8506	Positive regulation of chromosome segregation	http://amigo.geneontology.org/amigo/term/GO:0051984	Numa1 Aurkb Rcc2
0.027323	4	50	25.9223	Double-strand break repair via nonhomologous end joining	http://amigo.geneontology.org/amigo/term/GO:0006303	Mre11 Dek Kmt5b Ercc6
0.027323	14	924	17.2816	Regulation of organelle organization	http://amigo.geneontology.org/amigo/term/GO:0033043	Numa1 Mpv17l Aurkb Mre11 Mycbp2 Rad1 Ank1 Grik5 Cep70 Bbs4 Rtel1 Akt1 Tbcd Ptprs
0.027323	40	4825	16.0014	Anatomical structure development	http://amigo.geneontology.org/amigo/term/GO:0048856	Numa1 Sema6a Meis2 Aurkb Rcc2 Ugp2 Cr1l Etl4 Tbx3 Mapk6 Ubp1 Mycbp2 Tet3 Rnf7 Slc39a13 Fndc3a Tjp2 Kmt5b Trip12 C2cd3 Tpm1 Ank1 LOC108351137 Ppp2r2b Rnf220 Agrn Gon4l Smarcc1 Bbs4 Pbrm1 Akt1 Ercc6 Scmh1 Tbcd Zdhhc16 Ptprs Cops3 Calcrl Cep290 Cc2d2a
0.027323	8	297	12.0011	Regulation of DNA metabolic process	http://amigo.geneontology.org/amigo/term/GO:0051052	Nvl Aurkb Mre11 Dek Kmt5b Rtel1 Akt1 Ercc6
0.0306104	4	54	11.521	Non-motile cilium assembly	http://amigo.geneontology.org/amigo/term/GO:1905515	C2cd3 Bbs4 Cep290 Cc2d2a
0.038874	3	25	8.74067	Regulation of double-strand break repair via nonhomologous end joining	http://amigo.geneontology.org/amigo/term/GO:2001032	Dek Kmt5b Ercc6
0.038874	28	3012	5.8187	Organelle organization	http://amigo.geneontology.org/amigo/term/GO:0006996	Numa1 Mpv17l Aurkb Mre11 Mycbp2 Tubgcp5 Rnf7 Odf2 Faf2 C2cd3 Rad1 Tpm1 Ank1 LOC108351137 Ppp2r2b Grik5 Smarcc1 Cep70 Bbs4 Rtel1 Pbrm1 Akt1 Ercc6 Scmh1 Tbcd Ptprs Cep290 Cc2d2a
0.038874	16	1241	5.68472	Cell cycle	http://amigo.geneontology.org/amigo/term/GO:0007049	Numa1 Meis2 Aurkb Wiz Rcc2 Tbx3 Mre11 Tubgcp5 Odf2 C2cd3 Rad1 Bbs4 Rtel1 Akt1 Ercc6 Tbcd
0.038874	2	5	5.19634	Mitotic spindle elongation	http://amigo.geneontology.org/amigo/term/GO:0000022	Numa1 Aurkb
0.0413101	7	266	4.48342	Positive regulation of cell cycle	http://amigo.geneontology.org/amigo/term/GO:0045787	Numa1 Meis2 Aurkb Wiz Rcc2 Tbx3 Akt1
0.044456	10	565	3.82335	Negative regulation of cellular component organization	http://amigo.geneontology.org/amigo/term/GO:0051129	Mpv17l Sema6a Aurkb Rcc2 Rad1 Bbs4 Rtel1 Akt1 Tbcd Ptprs
0.044456	2	6	3.27302	Spindle elongation	http://amigo.geneontology.org/amigo/term/GO:0051231	Numa1 Aurkb
0.044456	2	6	2.9717	Positive regulation of attachment of spindle microtubules to kinetochore	http://amigo.geneontology.org/amigo/term/GO:0051987	Aurkb Rcc2
0.0467134	4	72	2.7851	Positive regulation of chromosome organization	http://amigo.geneontology.org/amigo/term/GO:2001252	Numa1 Aurkb Mre11 Rtel1
0.0480203	4	75	2.00815	Regulation of double-strand break repair	http://amigo.geneontology.org/amigo/term/GO:2000779	Dek Kmt5b Rtel1 Ercc6
0.0480203	7	291	1.87414	Negative regulation of organelle organization	http://amigo.geneontology.org/amigo/term/GO:0010639	Mpv17l Aurkb Rad1 Bbs4 Rtel1 Akt1 Tbcd
0.0480203	13	945	1.79083	Cell cycle process	http://amigo.geneontology.org/amigo/term/GO:0022402	Numa1 Aurkb Wiz Rcc2 Mre11 Tubgcp5 Odf2 C2cd3 Rad1 Bbs4 Rtel1 Akt1 Ercc6
