# Supplementary material for: Maternal diabetes disrupts early corticogenesis through altered mitotic gene regulation: a transcriptomic analysis
Source: Front Endocrinol (Lausanne). 2025 May 13;16:1564441. doi: 10.3389/fendo.2025.1564441 (PMC12106025; doi:10.3389/fendo.2025.1564441)
Supplement: Supplementary file 4 [file Table4.xlsx]

## Sheet: enrichment (1)
Enrichment FDR (este es el valor de P)	nGenes	Pathway Genes	Fold Enrichment	Pathway	URL	Genes
0.00351163	3	10	64.8058	Mitotic spindle midzone	http://amigo.geneontology.org/amigo/term/GO:1990023	Numa1 Aurkb Rcc2
0.0165735	7	233	33.2338	Chromosomal region	http://amigo.geneontology.org/amigo/term/GO:0098687	Aurkb Rcc2 Mre11 Kmt5b Gpatch11 Rtel1 Pbrm1
0.0331805	5	152	30.8599	Chromosome, centromeric region	http://amigo.geneontology.org/amigo/term/GO:0000775	Aurkb Rcc2 Kmt5b Gpatch11 Pbrm1
0.0331805	26	2877	30.8599	Nucleoplasm	http://amigo.geneontology.org/amigo/term/GO:0005654	Numa1 Git2 Nvl Ubn2 Aurkb S100pbp Mre11 Ubp1 Rnf7 Tle3 Dek Kmt5b Rad1 Khdc4 Grik5 Smarcc1 Eef1d Celf2 Pbrm1 Akt1 Ercc6 Rgs12 Polr3c Fam193b Cops3 Crtc2
0.0331805	9	536	27.0024	Centrosome	http://amigo.geneontology.org/amigo/term/GO:0005813	Numa1 Aurkb Tubgcp5 Odf2 C2cd3 Cep70 Bbs4 Tbcd Cep290
0.0331805	10	666	21.6019	Microtubule organizing center	http://amigo.geneontology.org/amigo/term/GO:0005815	Numa1 Aurkb Tubgcp5 Odf2 C2cd3 Cep70 Bbs4 Akt1 Tbcd Cep290
0.0331805	13	1045	8.07549	Microtubule cytoskeleton	http://amigo.geneontology.org/amigo/term/GO:0015630	Numa1 Aurkb Rcc2 Mycbp2 Tubgcp5 Odf2 C2cd3 LOC108351137 Cep70 Bbs4 Akt1 Tbcd Cep290
0.0331805	32	3993	7.85525	Non-membrane-bounded organelle	http://amigo.geneontology.org/amigo/term/GO:0043228	Numa1 Nvl Aurkb Rcc2 Mapk6 Mre11 Mycbp2 Tubgcp5 Odf2 Dek Kmt5b Faf2 C2cd3 Rad1 Tpm1 Ank1 LOC108351137 Ppp2r2b Smarcc1 Eef1d Cep70 Gpatch11 Bbs4 Rtel1 Pbrm1 Akt1 Ercc6 Rgs12 Scmh1 Tbcd Fam193b Cep290
0.0331805	32	3993	7.1059	Intracellular non-membrane-bounded organelle	http://amigo.geneontology.org/amigo/term/GO:0043232	Numa1 Nvl Aurkb Rcc2 Mapk6 Mre11 Mycbp2 Tubgcp5 Odf2 Dek Kmt5b Faf2 C2cd3 Rad1 Tpm1 Ank1 LOC108351137 Ppp2r2b Smarcc1 Eef1d Cep70 Gpatch11 Bbs4 Rtel1 Pbrm1 Akt1 Ercc6 Rgs12 Scmh1 Tbcd Fam193b Cep290
0.0331805	3	30	6.48985	Spindle midzone	http://amigo.geneontology.org/amigo/term/GO:0051233	Numa1 Aurkb Rcc2
0.0386137	4	107	5.53896	Condensed chromosome, centromeric region	http://amigo.geneontology.org/amigo/term/GO:0000779	Aurkb Kmt5b Gpatch11 Pbrm1
0.0386137	2	14	3.62719	Gamma-tubulin complex	http://amigo.geneontology.org/amigo/term/GO:0000930	Tubgcp5 Cep290
0.0386137	4	110	3.24353	Centriole	http://amigo.geneontology.org/amigo/term/GO:0005814	Odf2 C2cd3 Bbs4 Cep290
0.0386137	2	14	2.68732	Spindle pole centrosome	http://amigo.geneontology.org/amigo/term/GO:0031616	Numa1 Aurkb
0.0386137	2	13	1.95221	MKS complex	http://amigo.geneontology.org/amigo/term/GO:0036038	Cep290 Cc2d2a
0.0417572	5	195	1.73118	Condensed chromosome	http://amigo.geneontology.org/amigo/term/GO:0000793	Aurkb Kmt5b Rad1 Gpatch11 Pbrm1
0.0446583	2	16	1.73118	Chromocenter	http://amigo.geneontology.org/amigo/term/GO:0010369	Aurkb Scmh1
