# Supplementary material for: Maternal diabetes disrupts early corticogenesis through altered mitotic gene regulation: a transcriptomic analysis
Source: Front Endocrinol (Lausanne). 2025 May 13;16:1564441. doi: 10.3389/fendo.2025.1564441 (PMC12106025; doi:10.3389/fendo.2025.1564441)
Supplement: Supplementary file 5 [file Table5.xlsx]

## Sheet: enrichment (1)
Enrichment FDR	nGenes	Pathway Genes	Fold Enrichment	Pathway	URL	Genes
0.011527	5	43	19.7497	Microtubule depolymerization	http://amigo.geneontology.org/amigo/term/GO:0007019	Kif18a Camsap2 Kif24 Camsap1 Kif2c
0.0124225	37	3168	2.03005	Cellular protein modification process	http://amigo.geneontology.org/amigo/term/GO:0006464	Csnk2b Smurf1 Mcm3ap Bmp2k Wnk3 Ogt Rps6kc1 Tada1 Snrk Spopl Setd3 Xiap Camk2g Adck1 Kat6b Ptpru Herc2 Rnf38 Phactr2 Rnf25 Ocln Usp40 Phf19 Fbxl19 Ezh1 Ash1l Gsk3a Keap1 Chuk Pigu Morc3 Arih2 Pigk Jarid2 LOC103689978 NEWGENE_1306399 Axin2
0.0124225	36	3012	1.9837	Organelle organization	http://amigo.geneontology.org/amigo/term/GO:0006996	Supv3l1 Smurf1 Atxn2 Mcm3ap Tfg Kif18a Setd3 Cdc42ep1 Mks1 Camsap2 Mfn1 Adck1 Kif24 Kat6b Bcl2l2 Kank1 Camsap1 Dlg4 Phf19 Kif2c Anapc15 Ash1l Gsk3a Vat1 Lsm14a Tent4b Pbrm1 Tctn1 Rfx2 Jarid2 Arhgef19 Rab27a Axin2 Cep290 Triobp Csde1
0.0124225	37	3168	1.9837	Protein modification process	http://amigo.geneontology.org/amigo/term/GO:0036211	Csnk2b Smurf1 Mcm3ap Bmp2k Wnk3 Ogt Rps6kc1 Tada1 Snrk Spopl Setd3 Xiap Camk2g Adck1 Kat6b Ptpru Herc2 Rnf38 Phactr2 Rnf25 Ocln Usp40 Phf19 Fbxl19 Ezh1 Ash1l Gsk3a Keap1 Chuk Pigu Morc3 Arih2 Pigk Jarid2 LOC103689978 NEWGENE_1306399 Axin2
0.029419	37	3329	1.88776	Macromolecule modification	http://amigo.geneontology.org/amigo/term/GO:0043412	Csnk2b Smurf1 Mcm3ap Bmp2k Wnk3 Ogt Rps6kc1 Tada1 Snrk Spopl Setd3 Xiap Camk2g Adck1 Kat6b Ptpru Herc2 Rnf38 Phactr2 Rnf25 Ocln Usp40 Phf19 Fbxl19 Ezh1 Ash1l Gsk3a Keap1 Chuk Pigu Morc3 Arih2 Pigk Jarid2 LOC103689978 NEWGENE_1306399 Axin2
