# Supplementary material for: Maternal diabetes disrupts early corticogenesis through altered mitotic gene regulation: a transcriptomic analysis
Source: Front Endocrinol (Lausanne). 2025 May 13;16:1564441. doi: 10.3389/fendo.2025.1564441 (PMC12106025; doi:10.3389/fendo.2025.1564441)
Supplement: Supplementary file 6 [file Table6.xlsx]

## Sheet: enrichment (1)
Enrichment FDR	nGenes	Pathway Genes	Fold Enrichment	Pathway	URL	Genes
0.00102569	22	1236	67.9389	Catalytic complex	http://amigo.geneontology.org/amigo/term/GO:1902494	Supv3l1 Ogt Tada1 Gtf2a1 Spopl Dctn1 Kat6b Sap130 Srrm1 Phf19 Fbxl19 Anapc15 Ezh1 Keap1 Chuk Pigu Pbrm1 Arih2 Pigk Jarid2 NEWGENE_1306399 Rprd2
0.00107369	39	3251	67.9389	Nuclear lumen	http://amigo.geneontology.org/amigo/term/GO:0031981	Csnk2b Mcm3ap Bmp2k Zfp692 Ogt Tada1 Scoc Atp2b1 Gtf2a1 S100pbp Kat6b Tle4 Rnf38 Kazn Uri1 Zc3h4 Sap130 Tia1 Mtrr Srrm1 Phf19 Ezh1 Ash1l Hnrnpul1 Keap1 Nexmif Mllt10 Chuk Rarb Tent4b Lyrm1 LOC103693776 Morc3 Pbrm1 Arih2 Jarid2 LOC103689978 Rprd2 Slc44a1
0.00113685	35	2877	56.6158	Nucleoplasm	http://amigo.geneontology.org/amigo/term/GO:0005654	Mcm3ap Bmp2k Zfp692 Ogt Tada1 Scoc Atp2b1 Gtf2a1 S100pbp Kat6b Tle4 Rnf38 Kazn Uri1 Zc3h4 Sap130 Tia1 Mtrr Srrm1 Phf19 Ezh1 Ash1l Hnrnpul1 Keap1 Nexmif Mllt10 Chuk Rarb Lyrm1 Morc3 Pbrm1 Arih2 Jarid2 Rprd2 Slc44a1
0.00113685	40	3567	39.1955	Membrane-enclosed lumen	http://amigo.geneontology.org/amigo/term/GO:0031974	Supv3l1 Csnk2b Mcm3ap Bmp2k Zfp692 Ogt Tada1 Scoc Atp2b1 Gtf2a1 S100pbp Kat6b Tle4 Rnf38 Kazn Uri1 Zc3h4 Sap130 Tia1 Mtrr Srrm1 Phf19 Ezh1 Ash1l Hnrnpul1 Keap1 Nexmif Mllt10 Chuk Rarb Tent4b Lyrm1 LOC103693776 Morc3 Pbrm1 Arih2 Jarid2 LOC103689978 Rprd2 Slc44a1
0.00113685	40	3567	31.8464	Organelle lumen	http://amigo.geneontology.org/amigo/term/GO:0043233	Supv3l1 Csnk2b Mcm3ap Bmp2k Zfp692 Ogt Tada1 Scoc Atp2b1 Gtf2a1 S100pbp Kat6b Tle4 Rnf38 Kazn Uri1 Zc3h4 Sap130 Tia1 Mtrr Srrm1 Phf19 Ezh1 Ash1l Hnrnpul1 Keap1 Nexmif Mllt10 Chuk Rarb Tent4b Lyrm1 LOC103693776 Morc3 Pbrm1 Arih2 Jarid2 LOC103689978 Rprd2 Slc44a1
0.00113685	40	3566	30.8813	Intracellular organelle lumen	http://amigo.geneontology.org/amigo/term/GO:0070013	Supv3l1 Csnk2b Mcm3ap Bmp2k Zfp692 Ogt Tada1 Scoc Atp2b1 Gtf2a1 S100pbp Kat6b Tle4 Rnf38 Kazn Uri1 Zc3h4 Sap130 Tia1 Mtrr Srrm1 Phf19 Ezh1 Ash1l Hnrnpul1 Keap1 Nexmif Mllt10 Chuk Rarb Tent4b Lyrm1 LOC103693776 Morc3 Pbrm1 Arih2 Jarid2 LOC103689978 Rprd2 Slc44a1
0.00113685	15	679	22.6463	Transferase complex	http://amigo.geneontology.org/amigo/term/GO:1990234	Ogt Tada1 Gtf2a1 Spopl Kat6b Phf19 Fbxl19 Anapc15 Ezh1 Keap1 Chuk Arih2 Jarid2 NEWGENE_1306399 Rprd2
0.00114508	4	30	14.1539	Microtubule end	http://amigo.geneontology.org/amigo/term/GO:1990752	Camsap2 Dctn1 Camsap1 Kif2c
0.00120369	5	63	13.4799	Cytoplasmic stress granule	http://amigo.geneontology.org/amigo/term/GO:0010494	Atxn2 Tia1 Tial1 Lsm14a Csde1
0.00120369	49	4866	7.72033	Protein-containing complex	http://amigo.geneontology.org/amigo/term/GO:0032991	Supv3l1 Csnk2b Atxn2 Mcm3ap Ogt Tada1 Cep170 Gtf2a1 Kif18a Spopl Mks1 Camk2g Dctn1 Ptbp2 Mfn1 Kif24 Kat6b Tle4 Bcl2l2 Sap130 Tia1 Srrm1 Ocln Dlg4 Phf19 Fbxl19 Anapc15 Tial1 Ezh1 Keap1 Lsm14a Mllt10 Chuk Tent4b Pigu Pbrm1 Tctn1 Tapbp Arih2 Cpeb4 Lims1 Exoc3 Pigk Jarid2 NEWGENE_1306399 LOC100910882 Rprd2 Cep290 Csde1
0.00162915	3	13	6.93254	MKS complex	http://amigo.geneontology.org/amigo/term/GO:0036038	Mks1 Tctn1 Cep290
0.00288652	3	16	6.34943	ESC/E(Z) complex	http://amigo.geneontology.org/amigo/term/GO:0035098	Phf19 Ezh1 Jarid2
0.00320071	17	1037	5.55057	Nuclear protein-containing complex	http://amigo.geneontology.org/amigo/term/GO:0140513	Csnk2b Mcm3ap Ogt Tada1 Gtf2a1 Ptbp2 Kat6b Tle4 Sap130 Srrm1 Phf19 Anapc15 Ezh1 Tent4b Pbrm1 Jarid2 Rprd2
0.00428034	4	48	3.75215	PcG protein complex	http://amigo.geneontology.org/amigo/term/GO:0031519	Csnk2b Phf19 Ezh1 Jarid2
0.00697083	2	5	3.02317	Caspase complex	http://amigo.geneontology.org/amigo/term/GO:0008303	Pigu Pigk
0.00697083	2	5	3.00172	GPI-anchor transamidase complex	http://amigo.geneontology.org/amigo/term/GO:0042765	Pigu Pigk
0.00925855	5	110	2.78438	Centriole	http://amigo.geneontology.org/amigo/term/GO:0005814	Cep170 Mks1 Dctn1 Kif24 Cep290
0.00925855	2	6	2.39741	Microtubule minus-end	http://amigo.geneontology.org/amigo/term/GO:0036449	Camsap2 Camsap1
0.0118665	12	679	2.27547	Intracellular protein-containing complex	http://amigo.geneontology.org/amigo/term/GO:0140535	Csnk2b Ogt Tada1 Gtf2a1 Spopl Camk2g Kat6b Fbxl19 Anapc15 Keap1 Arih2 Rprd2
0.0196237	38	3993	2.06627	Non-membrane-bounded organelle	http://amigo.geneontology.org/amigo/term/GO:0043228	Supv3l1 Csnk2b Atxn2 Zfp692 Rps6kc1 Cep170 Kif18a Cdc42ep1 Mks1 Camsap2 Dctn1 Kif24 Kat6b Kank1 Sap130 Tia1 Mtrr Camsap1 Dlg4 Kif2c Tial1 Keap1 Lsm14a Nexmif Wdr76 Tent4b Gpatch11 LOC103693776 Dennd2a Pbrm1 LOC103689978 NEWGENE_1306399 Lss Axin2 Cep290 Nsdhl Triobp Csde1
0.0196237	38	3993	2.03754	Intracellular non-membrane-bounded organelle	http://amigo.geneontology.org/amigo/term/GO:0043232	Supv3l1 Csnk2b Atxn2 Zfp692 Rps6kc1 Cep170 Kif18a Cdc42ep1 Mks1 Camsap2 Dctn1 Kif24 Kat6b Kank1 Sap130 Tia1 Mtrr Camsap1 Dlg4 Kif2c Tial1 Keap1 Lsm14a Nexmif Wdr76 Tent4b Gpatch11 LOC103693776 Dennd2a Pbrm1 LOC103689978 NEWGENE_1306399 Lss Axin2 Cep290 Nsdhl Triobp Csde1
0.0272444	2	11	1.93936	Messenger ribonucleoprotein complex	http://amigo.geneontology.org/amigo/term/GO:1990124	Lsm14a Cpeb4
0.0305038	5	153	1.9181	Cullin-RING ubiquitin ligase complex	http://amigo.geneontology.org/amigo/term/GO:0031461	Spopl Fbxl19 Anapc15 Keap1 Arih2
0.0369642	4	98	1.90519	Kinetochore	http://amigo.geneontology.org/amigo/term/GO:0000776	Kif18a Kif2c Gpatch11 Pbrm1
0.0406366	13	921	1.90465	Supramolecular complex	http://amigo.geneontology.org/amigo/term/GO:0099080	Atxn2 Kif18a Camsap2 Dctn1 Tia1 Camsap1 Kif2c Tial1 Keap1 Lsm14a Gpatch11 Pbrm1 Csde1
0.0434662	4	107	1.90465	Condensed chromosome, centromeric region	http://amigo.geneontology.org/amigo/term/GO:0000779	Kif18a Kif2c Gpatch11 Pbrm1
0.0434662	20	1771	1.71034	Cytoskeleton	http://amigo.geneontology.org/amigo/term/GO:0005856	Cep170 Kif18a Cdc42ep1 Mks1 Camsap2 Dctn1 Kif24 Kank1 Mtrr Camsap1 Dlg4 Kif2c Keap1 Lsm14a Nexmif Dennd2a NEWGENE_1306399 Axin2 Cep290 Triobp
0.0434662	14	1045	1.61638	Microtubule cytoskeleton	http://amigo.geneontology.org/amigo/term/GO:0015630	Cep170 Kif18a Mks1 Camsap2 Dctn1 Kif24 Camsap1 Kif2c Keap1 Lsm14a Nexmif NEWGENE_1306399 Axin2 Cep290
0.0456119	19	1664	1.61638	Cell projection	http://amigo.geneontology.org/amigo/term/GO:0042995	Csnk2b Smurf1 Ogt Atp2b1 Cep170 Kif18a Mks1 Camsap2 Ass1 Dctn1 Mfsd10 Rnf38 Kank1 Dlg4 Tctn1 Cpeb4 Rab27a Cep290 Triobp
